# Supplementary material for: AoMae1 Regulates Hyphal Fusion, Lipid Droplet Accumulation, Conidiation, and Trap Formation in Arthrobotrys oligospora
Source: J Fungi (Basel). 2023 Apr 21;9(4):496. doi: 10.3390/jof9040496 (PMC10146936; doi:10.3390/jof9040496)
Supplement: Supplementary file 1 [file jof-09-00496-s001.zip]

Archive with 1 entries (1 files):
- jof-2344712-supplementary.pdf
